# Supplementary material for: Whole-Genome Analysis Reveals That the Nucleoid Protein IHF Predominantly Binds to the Replication Origin oriC Specifically at the Time of Initiation
Source: Front Microbiol. 2021 Aug 12;12:697712. doi: 10.3389/fmicb.2021.697712 (PMC8407004; doi:10.3389/fmicb.2021.697712)
Supplement: Supplementary file 1 [file Table_1.xlsx]

## Sheet: sup table X
Supplementary Table S1
		0 min.					10 min.					20 min.					Random							Prediction in previous reports
Component IDa	Peak IDb	Leftc	Right	reads deapthd	normarized reads depthe		Left	Right	Reads deapth	normarized reads depth		Left	Right	Reads deapth	normarized reads depth		Left	Right	Reads deapth	normarized reads depth	Genes	Region	Elements	Graigner et al., 2006	Prieto et al., 2012
1	1	16520	16606	16341.3	0.00106877		16520	16606	25181.1	0.000839991		16520	16606	17368.8	0.000971114		16520	16606	29131.1	0.00149033	-	Intergenic (insL1-mokC)			+
2	1						16610	16698	6997.48	0.000233422		16610	16698	4480.02	0.000250484		16610	16698	7746.16	0.000396289	-	Intergenic (insL1-mokC)			+
3	2																17549	17638	7429.71	0.0003801	nhaA	Coding			+
4	2																17614	17705	13490.4	0.000690163	nhaA	Coding			+
5	3																227046	227134	11368.8	0.000581622	rrlH	Coding
6	3																227089	227197	12642.1	0.000646762	rrlH	Coding
7	3																227139	227231	9416.34	0.000481734	rrlH	Coding
8	4																371525	371602	12640.6	0.000646687	mhpC	Coding
9	4																371579	371668	6267.53	0.000320643	mhpC	Coding
10	5																498891	498982	11205.7	0.000573277	hemH	Coding
11	6																512373	512464	12995.3	0.00066483	glsA	Coding
12	6																512426	512517	6244.27	0.000319454	glsA	Coding
13	7	748839	748938	8133.28	0.00053194																ybgO	Coding		+	+
14	8	754422	754513	14174.7	0.000927068		754422	754513	24685.8	0.000823469		754422	754513	12316.6	0.000688635		754408	754513	14974	0.00076606	-	Intergenic (gltA-SdhC)		+	+
15	9																907325	907422	12060.2	0.000616991	ybjT	Coding
16	10						1848480	1848574	16667.9	0.000556009							1848480	1848574	13762.3	0.000704073	ydjA	Coding
17	10																1848567	1848656	6456.16	0.000330293	ydjA	Coding
18	11	2061686	2061767	3155.62	0.000206386																nac	Coding		+
19	11	2061766	2061859	12211.6	0.000798677		2061766	2061859	17490.7	0.000583454							2061766	2061859	13214.5	0.000676044	nac	Coding		+
20	12																2687534	2687628	11217	0.000573856	glrR	Coding			+
21	12																2687581	2687667	13557.8	0.000693612	glrR	Coding			+
22	12																2687634	2687723	6979.51	0.000357068	glrR	Coding			+
23	13																2727712	2727804	11944.9	0.000611097	rrlG	Coding
24	13																2727746	2727854	12723.4	0.000650924	rrlG	Coding
25	13																2727809	2727897	8711.69	0.000445685	rrlG	Coding
26	14	2786674	2786763	15387.9	0.00100641												2786674	2786762	11840.5	0.000605755	ygaQ	Coding			+
27	15						2925326	2925419	12056.7	0.000402186											queF	Coding
28	15	2925371	2925458	11378.5	0.000744188		2925371	2925458	18890.6	0.000630151							2925371	2925458	17184.1	0.00087913	queF	Coding
29	16	3054464	3054558	10740	0.000702425		3054464	3054558	17585	0.000586599							3054464	3054558	14549.5	0.000744345	pepP	Coding
30	16	3054513	3054605	8476.74	0.000554403																pepP	Coding
31	17																3179288	3179378	10618.4	0.000543234	tolC	Coding
32	17																3179338	3179428	11175.7	0.000571745	tolC	Coding
33	18											3206058	3206149	11869.5	0.000663642		3206058	3206149	14291.3	0.000731136	ttdR	Coding			+
34	18											3206110	3206187	10305.2	0.000576179		3206110	3206187	12883.6	0.000659116	ttdR	Coding			+
35	19											3259233	3259320	5778.61	0.00032309		3259224	3259320	6078.52	0.000310974	tdcG	Coding
36	19	3259299	3259388	10813.2	0.000707217							3259299	3259388	14276.3	0.000798205		3259299	3259388	15686.9	0.000802535	tdcG	Coding
37	20	3330469	3330549	10062.5	0.000658119							3330459	3330549	11312.7	0.000632509		3330459	3330549	12104.9	0.000619282	-	Intergenic (dacB-obgE)	RIP243
38	21											3373754	3373848	10985.4	0.000614207						nanR	Coding		+
39	21											3373795	3373889	10516.9	0.000588012						nanR	Coding		+
40	22																3491006	3491096	11549.1	0.000590846	fic	Coding			+
41	22											3491044	3491129	11933.6	0.000667224		3491044	3491129	11387.4	0.000582574	fic	Coding			+
42	23											3576290	3576378	13655.5	0.000763499		3576290	3576378	14651.3	0.000749554	gntU	Coding
43	23																3576346	3576422	6825.14	0.000349171	gntU	Coding
44	24											3591651	3591737	10279	0.000574713		3591651	3591737	11005.8	0.000563048	ugpB	Coding		+	+
45	25											3687030	3687114	11641	0.000650861		3687030	3687114	13751.3	0.000703507	bcsC	Coding
46	25																3687119	3687212	6223.66	0.000318399	bcsC	Coding
47	26	3813768	3813858	9996.48	0.000653798		3813766	3813858	27330.5	0.000911691		3813766	3813858	15175.1	0.000848462		3813768	3813858	13789.9	0.000705483	dfp	Coding
48	27						3823694	3823771	17754.9	0.000592266											spoT	Coding
49	28						3846161	3846250	21592.2	0.000720272		3846161	3846250	11200.2	0.00062622		3846161	3846250	14732.6	0.000753713	uhpT	Coding			+
50	28						3846212	3846298	27190.2	0.000907008							3846212	3846298	17914	0.000916469	uhpT	Coding			+
51	29						3854222	3854313	11465.5	0.000382464											emrD	Coding			+
52	29						3854296	3854386	28647.1	0.000955609		3854296	3854386	14812.6	0.000828192		3854296	3854386	13118	0.000671112	emrD	Coding			+
53	29						3854361	3854453	10699.2	0.000356904		3854359	3854452	5907.39	0.00033029						emrD	Coding
54	30																3866599	3866684	11143.3	0.000570084	ibpB	Coding			+
55	31						3868959	3869041	19438.8	0.000648437		3868959	3869049	12595.2	0.000704214		3868959	3869049	11517.3	0.00058922	yidR	Coding			+
56	32	3925649	3925742	8601.69	0.000562575																-	Intergenic (gidA-mioC)	oriC
57	32f	3925749	3925842	30601.6	0.00200143		3925765	3925859	17006.9	0.000567315											-	Intergenic (gidA-mioC)	oriC
58	33						3950379	3950466	25022.2	0.000834689		3950379	3950468	13802.1	0.000771692						ilvG	Coding
59	34	3965434	3965525	5786.26	0.000378438		3965488	3965578	25681.7	0.000856689		3965488	3965578	13064.2	0.000730434		3965488	3965578	12068.2	0.000617402	rhlB	Coding
60	34	3965491	3965578	9177.77	0.000600253																rhlB	Coding
61	34	3965530	3965614	7057.54	0.000461583							3965542	3965614	9529.99	0.000532834						rhlB	Coding
62	35						4017437	4017527	22286.3	0.000743427		4017437	4017528	12531	0.000700627		4017437	4017527	12452	0.000637036	rmuC	Coding
63	36						4129965	4130052	20726.3	0.000691386		4129965	4130052	14449.8	0.000807907		4129965	4130052	18115.7	0.000926787	metL	Coding
64	37																4324223	4324316	11908	0.000609205	phnD	Coding
65	37	4375385	4375477	11860.5	0.000775712		4375385	4375477	18892	0.000630198		4375374	4375477	15564.2	0.000870217		4375385	4375477	14614.1	0.000747647	epmB	Coding		+
66	37	4375460	4375554	2905.5	0.000190028							4375460	4375554	3610.54	0.00020187		4375460	4375554	3408.59	0.000174381	epmB	Coding		+
67	38																4608659	4608744	6685.15	0.000342009	yjjG	Coding
68	39						4608705	4608794	16933.3	0.00056486		4608705	4608794	10752.7	0.000601197		4608705	4608794	14344	0.000733829	yjjG	Coding
69	40	4610912	4611001	4319.96	0.000282537							4610912	4610999	4631.64	0.000258961		4610912	4610999	7782.09	0.000398127	-	Intergenic (prfC-osmY)
70	41	4618253	4618341	11175.9	0.000730934							4618253	4618341	12101.7	0.000676621		4618253	4618341	15130.4	0.000774064	deoA	Coding
71	41	4618332	4618420	6922.83	0.000452773							4618331	4618420	6002.79	0.000335624		4618332	4618420	7491.31	0.000383251	deoA	Coding
72	42	4628677	4628767	5675.77	0.000371211												4628732	4628825	10783.1	0.000551658	-	Intergenic (nadR-yjjK)	RIP354
73	42	4628772	4628863	9229.95	0.000603665							4628772	4628845	10536.5	0.000589112		4628772	4628863	10397.9	0.00053195	-	Intergenic (nadR-yjjK)	RIP354
a: The highest IHF binding regions were ideintified as the regions between the edges of the sequence read, which are possibly protected by DNaseI digestion by IHF. Those regions were identified as the regions in which the read depthes were higher than threshold. The threshold was set with the 0 min. data set of 10000, by which the 22 highest peaks were identified. The thresholds of other data set…
b: The Peaks included highest binding regions were identified as the peaks in which more than one highest IHF binding regions were included. Overlapped the two biding regions or closed within 5 bp of the Left or right edge of the nighboring binding regions were identified as the highest IHF binding regions composed of one IHF binding peak (see suplemental figure X).
c:Gef-seq fragmented genomic DNA with DNaseI. Therefore, the IHF binding regions were protected by IHF bound to genomic DNAs and precipitated and purified with IHF. The Left and right edges of the protected regions are indicated.
d:Reads depth is the average reads depth in a binding region
e:The normalized reads number are the read numbers of each component divided by the total numbers of reads mapped to the reference genome in each experimental condition : 0 minutes, 10 minutes, 20 minutes, random.
f:Peak ID 32 (indicated by yellow) is the IHF binding peak at OriC. Two IHF binding regions at oriC were identified and the IHF binding consensus were identified in both binding regions.
